# Supplementary material for: Compositional Changes in Grapes and Leaves as a Consequence of Smoke Exposure of Vineyards from Multiple Bushfires across a Ripening Season
Source: Molecules. 2021 May 26;26(11):3187. doi: 10.3390/molecules26113187 (PMC8197810; doi:10.3390/molecules26113187)
Supplement: Supplementary file 1 [file molecules-26-03187-s001.zip]

Archive with 1 entries (1 files):
- molecules-1204092-supplementary.pdf
